# Supplementary material for: Choline-Containing Phospholipids in Stroke Treatment: A Systematic Review and Meta-Analysis
Source: J Clin Med. 2023 Apr 14;12(8):2875. doi: 10.3390/jcm12082875 (PMC10143951; doi:10.3390/jcm12082875)
Supplement: Supplementary file 1 [file jcm-12-02875-s001.zip]

Archive with 1 entries (1 files):
- jcm-2259703-supplementary.pdf
